# Supplementary material for: Steerable current-driven emission of spin waves in magnetic vortex pairs
Source: Sci Adv. 2024 Sep 25;10(39):eado8635. doi: 10.1126/sciadv.ado8635 (PMC11423888; doi:10.1126/sciadv.ado8635)
Supplement: Supplementary file 2 — Movies S1 to S8 [file sciadv.ado8635_movies_s1_to_s8.zip]

Archive with 8 entries (8 files):
- ado8635_movie_s1.avi
- ado8635_movie_s2.avi
- ado8635_movie_s3.avi
- ado8635_movie_s4.avi
- ado8635_movie_s5.avi
- ado8635_movie_s6.avi
- ado8635_movie_s7.avi
- ado8635_movie_s8.avi
